# Supplementary material for: The Label-Free Detection and Identification of SARS-CoV-2 Using Surface-Enhanced Raman Spectroscopy and Principal Component Analysis
Source: Biosensors (Basel). 2023 Dec 5;13(12):1014. doi: 10.3390/bios13121014 (PMC10741931; doi:10.3390/bios13121014)
Supplement: Supplementary file 1 [file biosensors-13-01014-s001.zip]

Archive with 1 entries (1 files):
- biosensors-2663376-supplementary.pdf
